# Supplementary material for: Changing Epidemiological Trends of Hepatobiliary Carcinomas in Austria 2010–2018
Source: Cancers (Basel). 2022 Jun 23;14(13):3093. doi: 10.3390/cancers14133093 (PMC9264900; doi:10.3390/cancers14133093)
Supplement: Supplementary file 1 [file cancers-14-03093-s001.zip]

Archive with 1 entries (1 files):
- cancers-1759275-supplementary.pdf
